# Supplementary material for: Epidemiologic Trends of Thalassemia, 2006–2018: A Nationwide Population-Based Study
Source: J Clin Med. 2022 Apr 20;11(9):2289. doi: 10.3390/jcm11092289 (PMC9104717; doi:10.3390/jcm11092289)
Supplement: Supplementary file 1 [file jcm-11-02289-s001.zip]

Archive with 1 entries (1 files):
- jcm-1603993-supplementary.pdf
